# Supplementary material for: Synthesis, Properties, and Enantioseparation of Four-Ring Racemic Smectics
Source: Materials (Basel). 2026 Apr 23;19(9):1719. doi: 10.3390/ma19091719 (PMC13164546; doi:10.3390/ma19091719)
Supplement: Supplementary file 1 [file materials-19-01719-s001.zip]

Archive with 1 entries (1 files):
- materials-4247009-supplementary.pdf
